# Supplementary material for: A Systematic Review of Peer-Reviewed Studies on Preventing Sport-Related Concussion (SRC) in Adult Football (Soccer): Mapping Sparce Evidence of Rule Changes and Head-Neck Training
Source: Healthcare (Basel). 2026 Apr 29;14(9):1200. doi: 10.3390/healthcare14091200 (PMC13163735; doi:10.3390/healthcare14091200)
Supplement: Supplementary file 1 [file healthcare-14-01200-s001.zip]

Archive with 4 entries (4 files):
- HC_Supp C SWiM Checklist.pdf
- HC_Supp D Quality Assessment Checklist.pdf
- HC_Supp A PRISMA 2020 Checklist.pdf
- HC_Supp B Search Strategy.pdf
